# Supplementary material for: Innate Immune Response of TmToll-3 Following Systemic Microbial Infection in Tenebrio molitor
Source: Int J Mol Sci. 2023 Apr 4;24(7):6751. doi: 10.3390/ijms24076751 (PMC10095136; doi:10.3390/ijms24076751)
Supplement: Supplementary file 1 [file ijms-24-06751-s001.zip]

Archive with 5 entries (5 files):
- File S1. AMP expression pattern of Wholebody samples.xlsx
- File S2. Expression of TmToll3-NF-kB -Wb.xlsx
- File S3. Induction pattern of TmToll-3-data.xlsx
- Supplementary Figure S1.tif
- Supplementary Figure S2.tif
