# Supplementary material for: Innate Immune Response of TmToll-3 Following Systemic Microbial Infection in Tenebrio molitor
Source: Int J Mol Sci. 2023 Apr 4;24(7):6751. doi: 10.3390/ijms24076751 (PMC10095136; doi:10.3390/ijms24076751)
Supplement: Supplementary file 1 [file ijms-24-06751-s001.zip › File S1. AMP expression pattern of Wholebody samples.xlsx]

## Sheet: Tene1
Well	Sample Name	Well Name	Cq (∆R)	Ct	DCt (A-B)	Mean	DDCt (Ex-Ct)	Fold	Fold av.	Fold SD
H3	Ver,Wb.PBS	Tene1	23.12	23.12	3.31	3.29	0.02	0.986233	1.0001	0.0138634			dsEGFP	dsSPZ5			1	NSE	1
H4	Ver,Wb.PBS	Tene1	22.96	22.96	3.27	3.29	-0.02	1.01396				N.s	1.0001	2.00942	0.0138634	0.194386	2	NSE	1
H1	Ver,Wb.PBS	L27a	19.81	19.81								S.a	354.484	520.978	28.1969	5.41652	3	NSE	1
H2	Ver,Wb.PBS	L27a	19.69	19.69								C.a	36.7282	39.6859	2.66839	1.10004	1	NSS	1
D3	Toll3,Wb.PBS	Tene1	20.91	20.91	2.17	2.29	-1.14	2.20381	2.00942	0.194386							2	NSS	1
D4	Toll3,Wb.PBS	Tene1	20.84	20.84	2.41	2.29	-0.86	1.81504					dsEGFP	dsSPZ5			3	NSS	1
D1	Toll3,Wb.PBS	L27a	18.74	18.74								N.s	1	1	0.0138621	0.0967371	1	SaE	382.645
D2	Toll3,Wb.PBS	L27a	18.43	18.43								S.a	354.45	259.267	28.1942	2.69556	2	SaE	326.256
F3	Ver,Wb.S.A	Tene1	13.36	13.36	-5.27	-5.175	-8.58	382.681	354.484	28.1969		C.a	36.7247	19.7499	2.66813	0.547443	3	SaE	354.45
F4	Ver,Wb.S.A	Tene1	13.34	13.34	-5.08	-5.175	-8.35	326.288									1	SaS	256.572
F1	Ver,Wb.S.A	L27a	18.63	18.63													2	SaS	261.963
F2	Ver,Wb.S.A	L27a	18.42	18.42													3	SaS	259.267
B3	Toll3,Wb.S.A	Tene1	13.21	13.21	-5.7	-5.735	-9.01	515.561	520.978	5.41652							1	CaE	39.3928
B4	Toll3,Wb.S.A	Tene1	13.13	13.13	-5.77	-5.735	-9.04	526.394									2	CaE	34.0566
B1	Toll3,Wb.S.A	L27a	18.91	18.91													3	CaE	36.7247
B2	Toll3,Wb.S.A	L27a	18.9	18.9													1	CaS	20.2973
G3	Ver,Wb.C.A	Tene1	16.35	16.35	-1.99	-1.905	-5.3	39.3966	36.7282	2.66839							2	CaS	19.2024
G4	Ver,Wb.C.A	Tene1	16.26	16.26	-1.82	-1.905	-5.09	34.0598									3	CaS	19.7499
G1	Ver,Wb.C.A	L27a	18.34	18.34													1	EcE	433.492
G2	Ver,Wb.C.A	L27a	18.08	18.08													2	EcE	404.462
C3	Toll3,Wb.C.A	Tene1	16.7	16.7	-2.04	-2.02	-5.35	40.7859	39.6859	1.10004							3	EcE	418.977
C4	Toll3,Wb.C.A	Tene1	16.69	16.69	-2	-2.02	-5.27	38.5859									1	EcS	263.785
C1	Toll3,Wb.C.A	L27a	18.74	18.74													2	EcS	241.055
C2	Toll3,Wb.C.A	L27a	18.69	18.69													3	EcS	252.42
Well	Sample Name	Well Name	Cq (∆R)	Ct	DCt (A-B)	Mean	DDCt (Ex-Ct)	Fold	Fold av.	Fold SD
H3	Ver,Wb.PBS	Tene1	23.12	23.12	3.31	3.29	0.02	0.986233	1.0001	0.0138634			dsEGFP	dsSPZ5
H4	Ver,Wb.PBS	Tene1	22.96	22.96	3.27	3.29	-0.02	1.01396				N.s	1.0001	2.00942	0.0138634	0.194386
H1	Ver,Wb.PBS	L27a	19.81	19.81								E. c	419.017	507.219	14.5162	22.8371
H2	Ver,Wb.PBS	L27a	19.69	19.69
D3	Toll3,Wb.PBS	Tene1	20.91	20.91	2.17	2.29	-1.14	2.20381	2.00942	0.194386			Av		SD
D4	Toll3,Wb.PBS	Tene1	20.84	20.84	2.41	2.29	-0.86	1.81504					dsEGFP	dsSPZ5	dsEGFP	dsSPZ5
D1	Toll3,Wb.PBS	L27a	18.74	18.74								PBS	1	1	0.0138621	0.0967371
D2	Toll3,Wb.PBS	L27a	18.43	18.43								Ec	418.977	252.42	14.5148	11.365
E3	Ver,Wb.E.COLI	Tene1	13.21	13.21	-5.45	-5.42	-8.76	433.534	419.017	14.5162		Sa	354.45	259.267	28.1942	2.69556
E4	Ver,Wb.E.COLI	Tene1	13.16	13.16	-5.39	-5.42	-8.66	404.501				Ca	36.7247	19.7499	2.66813	0.547443
E1	Ver,Wb.E.COLI	L27a	18.66	18.66
E2	Ver,Wb.E.COLI	L27a	18.55	18.55
A3	Toll3,Wb.E.COLI	Tene1	13.19	13.19	-5.74	-5.695	-9.05	530.056	507.219	22.8371
A4	Toll3,Wb.E.COLI	Tene1	13.19	13.19	-5.65	-5.695	-8.92	484.382
A1	Toll3,Wb.E.COLI	L27a	18.93	18.93
A2	Toll3,Wb.E.COLI	L27a	18.84	18.84

## Sheet: Tene2
Well	Sample Name	Well Name	Cq (∆R)	Ct	DCt (A-B)	Mean	DDCt (Ex-Ct)	Fold	Fold av.	Fold SD
H5	Ver,Wb.PBS	Tene2	31.42	31.42	11.61	11.115	0.495	0.709562	1.05944	0.34988			dsEGFP	dsSPZ5			1	NSE	1
H6	Ver,Wb.PBS	Tene2	30.31	30.31	10.62	11.115	-0.495	1.40932				N.s	1.05944	0.654026	0.34988	0.114412	2	NSE	1
H1	Ver,Wb.PBS	L27a	19.81	19.81								S.a	433.925	16534.6	96.1308	4203.59	3	NSE	1
H2	Ver,Wb.PBS	L27a	19.69	19.69								C.a	79.8551	205.307	32.3504	69.0673	1	NSS	1
D5	Toll3,Wb.PBS	Tene2	30.73	30.73	11.99	11.75	0.38	0.768438	0.654026	0.114412							2	NSS	1
D6	Toll3,Wb.PBS	Tene2	29.94	29.94	11.51	11.75	0.89	0.539614					dsEGFP	dsSPZ5			3	NSS	1
D1	Toll3,Wb.PBS	L27a	18.74	18.74								N.s	1	1	0.330249	0.174935	1	SaE	500.316
D2	Toll3,Wb.PBS	L27a	18.43	18.43								S.a	409.579	25281.2	90.7373	6427.25	2	SaE	318.842
F5	Ver,Wb.S.A	Tene2	21.19	21.19	2.56	2.39	-9.05	530.056	433.925	96.1308		C.a	75.3748	313.912	30.5353	105.603	3	SaE	409.579
F6	Ver,Wb.S.A	Tene2	20.64	20.64	2.22	2.39	-8.4	337.794									1	SaS	31708.5
F1	Ver,Wb.S.A	L27a	18.63	18.63													2	SaS	18854
F2	Ver,Wb.S.A	L27a	18.42	18.42													3	SaS	25281.2
B5	Toll3,Wb.S.A	Tene2	16.18	16.18	-2.73	-2.85	-14.34	20738.2	16534.6	4203.59							1	CaE	105.91
B6	Toll3,Wb.S.A	Tene2	15.93	15.93	-2.97	-2.85	-13.59	12331									2	CaE	44.8394
B1	Toll3,Wb.S.A	L27a	18.91	18.91													3	CaE	75.3748
B2	Toll3,Wb.S.A	L27a	18.9	18.9													1	CaS	419.516
G5	Ver,Wb.C.A	Tene2	23.14	23.14	4.8	4.925	-6.81	112.206	79.8551	32.3504							2	CaS	208.309
G6	Ver,Wb.C.A	Tene2	23.13	23.13	5.05	4.925	-5.57	47.5048									3	CaS	313.912
G1	Ver,Wb.C.A	L27a	18.34	18.34													1	EcE	13388.1
G2	Ver,Wb.C.A	L27a	18.08	18.08													2	EcE	9499.7
C5	Toll3,Wb.C.A	Tene2	22.25	22.25	3.51	3.52	-8.1	274.374	205.307	69.0673							3	EcE	11443.9
C6	Toll3,Wb.C.A	Tene2	22.22	22.22	3.53	3.52	-7.09	136.239									1	EcS	14738.7
C1	Toll3,Wb.C.A	L27a	18.74	18.74													2	EcS	11131.2
C2	Toll3,Wb.C.A	L27a	18.69	18.69													3	EcS	12935
Well	Sample Name	Well Name	Cq (∆R)	Ct	DCt (A-B)	Mean	DDCt (Ex-Ct)	Fold	Fold av.	Fold SD
H5	Ver,Wb.PBS	Tene2	31.42	30.865	11.055	10.8375	0.2175	0.860055	1.01139	0.151331			dsEGFP	dsSPZ5
H6	Ver,Wb.PBS	Tene2	30.31	30.31	10.62	10.8375	-0.2175	1.16272				N.s	1.01139	0.531328	0.151331	0.00828582
H1	Ver,Wb.PBS	L27a	19.81	19.81								E. c	11574.2	6872.72	1966.35	958.385
H2	Ver,Wb.PBS	L27a	19.69	19.69
D5	Toll3,Wb.PBS	Tene2	30.73	30.73	11.99	11.75	0.935	0.523042	0.531328	0.00828582			Av		SD
D6	Toll3,Wb.PBS	Tene2	29.94	29.94	11.51	11.75	0.89	0.539614					dsEGFP	dsSPZ5	dsEGFP	dsSPZ5
D1	Toll3,Wb.PBS	L27a	18.74	18.74								PBS	1	1	0.149628	0.0155945
D2	Toll3,Wb.PBS	L27a	18.43	18.43								Ec	11443.9	12935	1944.21	1803.75
E5	Ver,Wb.E.COLI	Tene2	15.99	15.99	-2.67	-2.64	-13.725	13540.6	11574.2	1966.35		Sa	409.579	25281.2	90.7373	6427.25
E6	Ver,Wb.E.COLI	Tene2	15.94	15.94	-2.61	-2.64	-13.23	9607.86				Ca	75.3748	313.912	30.5353	105.603
E1	Ver,Wb.E.COLI	L27a	18.66	18.66
E2	Ver,Wb.E.COLI	L27a	18.55	18.55
A5	Toll3,Wb.E.COLI	Tene2	17.05	17.05	-1.88	-1.895	-12.935	7831.1	6872.72	958.385
A6	Toll3,Wb.E.COLI	Tene2	16.93	16.93	-1.91	-1.895	-12.53	5914.33
A1	Toll3,Wb.E.COLI	L27a	18.93	18.93
A2	Toll3,Wb.E.COLI	L27a	18.84	18.84

## Sheet: Tene3
Well	Sample Name	Well Name	Cq (∆R)	Ct	DCt (A-B)	Mean	DDCt (Ex-Ct)	Fold	Fold av.	Fold SD
H7	Ver,Wb.PBS	Tene3	15.4	15.4	-4.41	-4.39	-0.02	1.01396	1.0001	0.0138634			dsEGFP	dsSPZ5			1	NSE	1
H8	Ver,Wb.PBS	Tene3	15.24	15.32	-4.37	-4.39	0.02	0.986233				N.s	1.0001	0.557276	0.0138634	0.0250909	2	NSE	1
H1	Ver,Wb.PBS	L27a	19.81	19.81								S.a	0.0531048	0.0416422	0.00440697	0.00316892	3	NSE	1
H2	Ver,Wb.PBS	L27a	19.69	19.69								C.a	0.0446778	0.027777	0.00139312	0.000192532	1	NSS	1
D7	Toll3,Wb.PBS	Tene3	15.11	15.11	-3.63	-3.545	0.78	0.582367	0.557276	0.0250909							2	NSS	1
D8	Toll3,Wb.PBS	Tene3	14.97	14.97	-3.46	-3.545	0.91	0.532185					dsEGFP	dsSPZ5			3	NSS	1
D1	Toll3,Wb.PBS	L27a	18.74	18.74								N.s	1	1	0.0138621	0.0450241	1	SaE	0.0486931
D2	Toll3,Wb.PBS	L27a	18.43	18.43								S.a	0.0530997	0.0747245	0.00440655	0.00568645	2	SaE	0.0575062
F7	Ver,Wb.S.A	Tene3	18.58	18.58	-0.05	-0.15	4.36	0.0486978	0.0531048	0.00440697		C.a	0.0446735	0.0498442	0.00139299	0.000345488	3	SaE	0.0530997
F8	Ver,Wb.S.A	Tene3	18.17	18.17	-0.25	-0.15	4.12	0.0575117									1	SaS	0.0690381
F1	Ver,Wb.S.A	L27a	18.63	18.63													2	SaS	0.080411
F2	Ver,Wb.S.A	L27a	18.42	18.42													3	SaS	0.0747245
B7	Toll3,Wb.S.A	Tene3	19.2	19.2	0.29	0.2	4.7	0.0384733	0.0416422	0.00316892							1	CaE	0.0432805
B8	Toll3,Wb.S.A	Tene3	19.01	19.01	0.11	0.2	4.48	0.0448111									2	CaE	0.0460665
B1	Toll3,Wb.S.A	L27a	18.91	18.91													3	CaE	0.0446735
B2	Toll3,Wb.S.A	L27a	18.9	18.9													1	CaS	0.0494988
G7	Ver,Wb.C.A	Tene3	18.46	18.46	0.12	0.095	4.53	0.0432847	0.0446778	0.00139312							2	CaS	0.0501897
G8	Ver,Wb.C.A	Tene3	18.15	18.15	0.07	0.095	4.44	0.0460709									3	CaS	0.0498442
G1	Ver,Wb.C.A	L27a	18.34	18.34													1	EcE	0.0046772
G2	Ver,Wb.C.A	L27a	18.08	18.08													2	EcE	0.00461281
C7	Toll3,Wb.C.A	Tene3	19.51	19.51	0.77	0.78	5.18	0.0275845	0.027777	0.000192532							3	EcE	0.00464501
C8	Toll3,Wb.C.A	Tene3	19.48	19.48	0.79	0.78	5.16	0.0279695									1	EcS	0.0120363
C1	Toll3,Wb.C.A	L27a	18.74	18.74													2	EcS	0.0130803
C2	Toll3,Wb.C.A	L27a	18.69	18.69													3	EcS	0.0125583
Well	Sample Name	Well Name	Cq (∆R)	Ct	DCt (A-B)	Mean	DDCt (Ex-Ct)	Fold	Fold av.	Fold SD
H7	Ver,Wb.PBS	Tene3	15.4	15.32	-4.49	-4.47	-0.02	1.01396	1.0001	0.0138634			dsEGFP	dsSPZ5
H8	Ver,Wb.PBS	Tene3	15.24	15.24	-4.45	-4.47	0.02	0.986233				N.s	1.0001	0.527215	0.0138634	0.0237374
H1	Ver,Wb.PBS	L27a	19.81	19.81								E. c	0.00464545	0.00662092	3.21993e-05	0.000275198
H2	Ver,Wb.PBS	L27a	19.69	19.69
D7	Toll3,Wb.PBS	Tene3	15.11	15.11	-3.63	-3.545	0.86	0.550953	0.527215	0.0237374			Av		SD
D8	Toll3,Wb.PBS	Tene3	14.97	14.97	-3.46	-3.545	0.99	0.503478					dsEGFP	dsSPZ5	dsEGFP	dsSPZ5
D1	Toll3,Wb.PBS	L27a	18.74	18.74								PBS	1	1	0.0138621	0.0450241
D2	Toll3,Wb.PBS	L27a	18.43	18.43								Ec	0.00464501	0.0125583	3.21962e-05	0.000521984
E7	Ver,Wb.E.COLI	Tene3	21.91	21.91	3.25	3.28	7.74	0.00467765	0.00464545	3.21993e-05		Sa	0.0530997	0.0747245	0.00440655	0.00568645
E8	Ver,Wb.E.COLI	Tene3	21.86	21.86	3.31	3.28	7.76	0.00461325				Ca	0.0446735	0.0498442	0.00139299	0.000345488
E1	Ver,Wb.E.COLI	L27a	18.66	18.66
E2	Ver,Wb.E.COLI	L27a	18.55	18.55
A7	Toll3,Wb.E.COLI	Tene3	21.74	21.74	2.81	2.77	7.3	0.00634572	0.00662092	0.000275198
A8	Toll3,Wb.E.COLI	Tene3	21.57	21.57	2.73	2.77	7.18	0.00689612
A1	Toll3,Wb.E.COLI	L27a	18.93	18.93
A2	Toll3,Wb.E.COLI	L27a	18.84	18.84

## Sheet: Tene4
Well	Sample Name	Well Name	Cq (∆R)	Ct	DCt (A-B)	Mean	DDCt (Ex-Ct)	Fold	Fold av.	Fold SD
H9	Ver,Wb.PBS	Tene4	27.97	27.97	8.16	8.11	0.05	0.965936	1.0006	0.0346643			dsEGFP	dsSPZ5			1	NSE	1
H10	Ver,Wb.PBS	Tene4	27.75	27.75	8.06	8.11	-0.05	1.03526				N.s	1.0006	5.0396	0.0346643	0.53937	2	NSE	1
H1	Ver,Wb.PBS	L27a	19.81	19.81								S.a	4869.57	7282.1	387.343	100.945	3	NSE	1
H2	Ver,Wb.PBS	L27a	19.69	19.69								C.a	191.189	145.618	21.117	5.54873	1	NSS	1
D9	Toll3,Wb.PBS	Tene4	24.42	24.42	5.68	5.785	-2.48	5.57897	5.0396	0.53937							2	NSS	1
D10	Toll3,Wb.PBS	Tene4	24.32	24.32	5.89	5.785	-2.17	4.50023					dsEGFP	dsSPZ5			3	NSS	1
D1	Toll3,Wb.PBS	L27a	18.74	18.74								N.s	1	1	0.0346435	0.107026	1	SaE	5253.76
D2	Toll3,Wb.PBS	L27a	18.43	18.43								S.a	4866.65	1444.97	387.11	20.0303	2	SaE	4479.54
F9	Ver,Wb.S.A	Tene4	14.43	14.43	-4.2	-4.135	-12.36	5256.91	4869.57	387.343		C.a	191.074	28.8948	21.1043	1.10103	3	SaE	4866.65
F10	Ver,Wb.S.A	Tene4	14.35	14.35	-4.07	-4.135	-12.13	4482.23									1	SaS	1465
F1	Ver,Wb.S.A	L27a	18.63	18.63													2	SaS	1424.94
F2	Ver,Wb.S.A	L27a	18.42	18.42													3	SaS	1444.97
B9	Toll3,Wb.S.A	Tene4	14.22	14.22	-4.69	-4.72	-12.85	7383.04	7282.1	100.945							1	CaE	212.178
B10	Toll3,Wb.S.A	Tene4	14.15	14.15	-4.75	-4.72	-12.81	7181.15									2	CaE	169.97
B1	Toll3,Wb.S.A	L27a	18.91	18.91													3	CaE	191.074
B2	Toll3,Wb.S.A	L27a	18.9	18.9													1	CaS	29.9958
G9	Ver,Wb.C.A	Tene4	18.77	18.77	0.43	0.54	-7.73	212.306	191.189	21.117							2	CaS	27.7938
G10	Ver,Wb.C.A	Tene4	18.73	18.73	0.65	0.54	-7.41	170.072									3	CaS	28.8948
G1	Ver,Wb.C.A	L27a	18.34	18.34													1	EcE	12323.6
G2	Ver,Wb.C.A	L27a	18.08	18.08													2	EcE	10878.1
C9	Toll3,Wb.C.A	Tene4	19.66	19.66	0.92	0.925	-7.24	151.167	145.618	5.54873							3	EcE	11600.8
C10	Toll3,Wb.C.A	Tene4	19.62	19.62	0.93	0.925	-7.13	140.07									1	EcS	2909.77
C1	Toll3,Wb.C.A	L27a	18.74	18.74													2	EcS	2810.65
C2	Toll3,Wb.C.A	L27a	18.69	18.69													3	EcS	2860.21
Well	Sample Name	Well Name	Cq (∆R)	Ct	DCt (A-B)	Mean	DDCt (Ex-Ct)	Fold	Fold av.	Fold SD
H9	Ver,Wb.PBS	Tene4	27.97	27.97	8.16	8.11	0.05	0.965936	1.0006	0.0346643			dsEGFP	dsSPZ5
H10	Ver,Wb.PBS	Tene4	27.75	27.75	8.06	8.11	-0.05	1.03526				N.s	1.0006	5.0396	0.0346643	0.53937
H1	Ver,Wb.PBS	L27a	19.81	19.81								E. c	11607.8	14414.3	723.194	249.756
H2	Ver,Wb.PBS	L27a	19.69	19.69
D9	Toll3,Wb.PBS	Tene4	24.42	24.42	5.68	5.785	-2.48	5.57897	5.0396	0.53937			Av		SD
D10	Toll3,Wb.PBS	Tene4	24.32	24.32	5.89	5.785	-2.17	4.50023					dsEGFP	dsSPZ5	dsEGFP	dsSPZ5
D1	Toll3,Wb.PBS	L27a	18.74	18.74								PBS	1	1	0.0346435	0.107026
D2	Toll3,Wb.PBS	L27a	18.43	18.43								Ec	11600.8	2860.21	722.759	49.5587
E9	Ver,Wb.E.COLI	Tene4	13.23	13.23	-5.43	-5.39	-13.59	12331	11607.8	723.194		Sa	4866.65	1444.97	387.11	20.0303
E10	Ver,Wb.E.COLI	Tene4	13.2	13.2	-5.35	-5.39	-13.41	10884.6				Ca	191.074	28.8948	21.1043	1.10103
E1	Ver,Wb.E.COLI	L27a	18.66	18.66
E2	Ver,Wb.E.COLI	L27a	18.55	18.55
A9	Toll3,Wb.E.COLI	Tene4	13.25	13.25	-5.68	-5.705	-13.84	14664.1	14414.3	249.756
A10	Toll3,Wb.E.COLI	Tene4	13.11	13.11	-5.73	-5.705	-13.79	14164.6
A1	Toll3,Wb.E.COLI	L27a	18.93	18.93
A2	Toll3,Wb.E.COLI	L27a	18.84	18.84

## Sheet: Def1
Well	Sample Name	Well Name	Cq (∆R)	Ct	DCt (A-B)	Mean	DDCt (Ex-Ct)	Fold	Fold av.	Fold SD
H7	Ver,Wb.PBS	Def	27.6	27.6	7.86	7.7125	0.1475	0.902814	1.00523	0.102417			dsEGFP	dsSPZ5			1	NSE	1
H8	Ver,Wb.PBS	Def	26.95	27.275	7.565	7.7125	-0.1475	1.10765				N.s	1.00523	1.57907	0.102417	0.0738269	2	NSE	1
H1	Ver,Wb.PBS	L27a	19.74	19.74								S.a	702.316	3238.43	95.5485	352.144	3	NSE	1
H2	Ver,Wb.PBS	L27a	19.71	19.71								C.a	478.915	174.775	81.3632	39.0072	1	NSS	1
D7	Toll3,Wb.PBS	Def	25.77	25.77	7.27	7.055	-0.59	1.50525	1.57907	0.0738269							2	NSS	1
D8	Toll3,Wb.PBS	Def	24.87	24.87	6.84	7.055	-0.725	1.6529					dsEGFP	dsSPZ5			3	NSS	1
D1	Toll3,Wb.PBS	L27a	18.5	18.5								N.s	1	1	0.101884	0.0467533	1	SaE	793.713
D2	Toll3,Wb.PBS	L27a	18.03	18.03								S.a	698.661	2050.84	95.0513	223.007	2	SaE	603.61
F7	Ver,Wb.S.A	Def	16.74	16.74	-1.78	-1.73	-9.64	797.865	702.316	95.5485		C.a	476.423	110.682	80.9398	24.7026	3	SaE	698.661
F8	Ver,Wb.S.A	Def	16.57	16.57	-1.68	-1.73	-9.245	606.767									1	SaS	2273.85
F1	Ver,Wb.S.A	L27a	18.52	18.52													2	SaS	1827.84
F2	Ver,Wb.S.A	L27a	18.25	18.25													3	SaS	2050.84
B7	Toll3,Wb.S.A	Def	14.97	14.97	-3.95	-3.94	-11.81	3590.58	3238.43	352.144							1	CaE	557.363
B8	Toll3,Wb.S.A	Def	14.88	14.88	-3.93	-3.94	-11.495	2886.29									2	CaE	395.483
B1	Toll3,Wb.S.A	L27a	18.92	18.92													3	CaE	476.423
B2	Toll3,Wb.S.A	L27a	18.81	18.81													1	CaS	135.385
G7	Ver,Wb.C.A	Def	17.36	17.36	-1.27	-1.17	-9.13	560.278	478.915	81.3632							2	CaS	85.9795
G8	Ver,Wb.C.A	Def	17.33	17.33	-1.07	-1.17	-8.635	397.552									3	CaS	110.682
G1	Ver,Wb.C.A	L27a	18.63	18.63													1	EcE	4412.78
G2	Ver,Wb.C.A	L27a	18.4	18.4													2	EcE	3024.48
C7	Toll3,Wb.C.A	Def	18.91	18.91	0.12	0.3	-7.74	213.783	174.775	39.0072							3	EcE	3718.63
C8	Toll3,Wb.C.A	Def	18.72	18.72	0.48	0.3	-7.085	135.768									1	EcS	3482.53
C1	Toll3,Wb.C.A	L27a	18.79	18.79													2	EcS	2828.7
C2	Toll3,Wb.C.A	L27a	18.24	18.24													3	EcS	3155.61
Well	Sample Name	Well Name	Cq (∆R)	Ct	DCt (A-B)	Mean	DDCt (Ex-Ct)	Fold	Fold av.	Fold SD
H7	Ver,Wb.PBS	Def	27.6	27.275	7.535	7.3875	0.1475	0.902814	1.00523	0.102417			dsEGFP	dsSPZ5
H8	Ver,Wb.PBS	Def	26.95	26.95	7.24	7.3875	-0.1475	1.10765				N.s	1.00523	1.26057	0.102417	0.0589359
H1	Ver,Wb.PBS	L27a	19.74	19.74								E. c	3738.09	3977.88	697.781	412.104
H2	Ver,Wb.PBS	L27a	19.71	19.71
D7	Toll3,Wb.PBS	Def	25.77	25.77	7.27	7.055	-0.265	1.20164	1.26057	0.0589359			Av		SD
D8	Toll3,Wb.PBS	Def	24.87	24.87	6.84	7.055	-0.4	1.31951					dsEGFP	dsSPZ5	dsEGFP	dsSPZ5
D1	Toll3,Wb.PBS	L27a	18.5	18.5								PBS	1	1	0.101884	0.0467533
D2	Toll3,Wb.PBS	L27a	18.03	18.03								Ec	3718.63	3155.61	694.15	326.919
E7	Ver,Wb.E.COLI	Def	14.06	14.06	-4.58	-4.455	-12.115	4435.87	3738.09	697.781		Sa	698.661	2050.84	95.0513	223.007
E8	Ver,Wb.E.COLI	Def	14.02	14.02	-4.33	-4.455	-11.57	3040.3				Ca	476.423	110.682	80.9398	24.7026
E1	Ver,Wb.E.COLI	L27a	18.64	18.64
E2	Ver,Wb.E.COLI	L27a	18.35	18.35
A7	Toll3,Wb.E.COLI	Def	14.34	14.34	-4.565	-4.5625	-12.1	4389.98	3977.88	412.104
A8	Toll3,Wb.E.COLI	Def	14.26	14.26	-4.56	-4.5625	-11.8	3565.78
A1	Toll3,Wb.E.COLI	L27a	18.99	18.905
A2	Toll3,Wb.E.COLI	L27a	18.82	18.82

## Sheet: Def2
Well	Sample Name	Well Name	Cq (∆R)	Ct	DCt (A-B)	Mean	DDCt (Ex-Ct)	Fold	Fold av.	Fold SD
H9	Ver,Wb.PBS	Def-like	27.11	27.11	7.37	7.285	0.085	0.942785	1.00174	0.0589516			dsEGFP	dsSPZ5			1	NSE	1
H10	Ver,Wb.PBS	Def-like	26.91	26.91	7.2	7.285	-0.085	1.06069				N.s	1.00174	6.61253	0.0589516	1.44312	2	NSE	1
H1	Ver,Wb.PBS	L27a	19.74	19.74								S.a	2818.99	5465.16	417.022	208.248	3	NSE	1
H2	Ver,Wb.PBS	L27a	19.71	19.71								C.a	287.373	232.654	27.7997	55.3605	1	NSS	1
D9	Toll3,Wb.PBS	Def-like	22.86	22.86	4.36	4.595	-3.01	8.05564	6.61253	1.44312							2	NSS	1
D10	Toll3,Wb.PBS	Def-like	22.86	22.86	4.83	4.595	-2.37	5.16941					dsEGFP	dsSPZ5			3	NSS	1
D1	Toll3,Wb.PBS	L27a	18.5	18.5								N.s	1	1	0.0588494	0.21824	1	SaE	3230.4
D2	Toll3,Wb.PBS	L27a	18.03	18.03								S.a	2814.1	826.486	416.299	31.4929	2	SaE	2397.8
F9	Ver,Wb.S.A	Def-like	14.23	14.23	-4.29	-4.16	-11.66	3236.01	2818.99	417.022		C.a	286.875	35.1839	27.7515	8.37206	3	SaE	2814.1
F10	Ver,Wb.S.A	Def-like	14.22	14.22	-4.03	-4.16	-11.23	2401.97									1	SaS	857.979
F1	Ver,Wb.S.A	L27a	18.52	18.52													2	SaS	794.993
F2	Ver,Wb.S.A	L27a	18.25	18.25													3	SaS	826.486
B9	Toll3,Wb.S.A	Def-like	13.82	13.82	-5.1	-5.13	-12.47	5673.41	5465.16	208.248							1	CaE	314.627
B10	Toll3,Wb.S.A	Def-like	13.65	13.65	-5.16	-5.13	-12.36	5256.91									2	CaE	259.124
B1	Toll3,Wb.S.A	L27a	18.92	18.92													3	CaE	286.875
B2	Toll3,Wb.S.A	L27a	18.81	18.81													1	CaS	43.556
G9	Ver,Wb.C.A	Def-like	17.7	17.7	-0.93	-0.875	-8.3	315.173	287.373	27.7997							2	CaS	26.8118
G10	Ver,Wb.C.A	Def-like	17.58	17.58	-0.82	-0.875	-8.02	259.574									3	CaS	35.1839
G1	Ver,Wb.C.A	L27a	18.63	18.63													1	EcE	3564.73
G2	Ver,Wb.C.A	L27a	18.4	18.4													2	EcE	2875.46
C9	Toll3,Wb.C.A	Def-like	17.99	17.99	-0.8	-0.535	-8.17	288.015	232.654	55.3605							3	EcE	3220.09
C10	Toll3,Wb.C.A	Def-like	17.97	17.97	-0.27	-0.535	-7.47	177.294									1	EcS	752.152
C1	Toll3,Wb.C.A	L27a	18.79	18.79													2	EcS	659.341
C2	Toll3,Wb.C.A	L27a	18.24	18.24													3	EcS	705.747
Well	Sample Name	Well Name	Cq (∆R)	Ct	DCt (A-B)	Mean	DDCt (Ex-Ct)	Fold	Fold av.	Fold SD
H9	Ver,Wb.PBS	Def-like	27.11	27.01	7.27	7.235	0.035	0.976032	1.00029	0.0242625			dsEGFP	dsSPZ5
H10	Ver,Wb.PBS	Def-like	26.91	26.91	7.2	7.235	-0.035	1.02456				N.s	1.00029	6.3428	0.0242625	1.17339
H1	Ver,Wb.PBS	L27a	19.74	19.74								E. c	3221.04	4476.41	344.736	294.342
H2	Ver,Wb.PBS	L27a	19.71	19.71
D9	Toll3,Wb.PBS	Def-like	22.86	22.86	4.36	4.595	-2.91	7.51618	6.3428	1.17339			Av		SD
D10	Toll3,Wb.PBS	Def-like	22.86	22.86	4.83	4.595	-2.37	5.16941					dsEGFP	dsSPZ5	dsEGFP	dsSPZ5
D1	Toll3,Wb.PBS	L27a	18.5	18.5								PBS	1	1	0.0242554	0.184995
D2	Toll3,Wb.PBS	L27a	18.03	18.03								Ec	3220.09	705.747	344.635	46.4056
E9	Ver,Wb.E.COLI	Def-like	14.11	14.11	-4.53	-4.41	-11.8	3565.78	3221.04	344.736		Sa	2814.1	826.486	416.299	31.4929
E10	Ver,Wb.E.COLI	Def-like	14.06	14.06	-4.29	-4.41	-11.49	2876.3				Ca	286.875	35.1839	27.7515	8.37206
E1	Ver,Wb.E.COLI	L27a	18.64	18.64
E2	Ver,Wb.E.COLI	L27a	18.35	18.35
A9	Toll3,Wb.E.COLI	Def-like	14.04	14.04	-4.95	-4.89	-12.22	4770.75	4476.41	294.342
A10	Toll3,Wb.E.COLI	Def-like	13.99	13.99	-4.83	-4.89	-12.03	4182.07
A1	Toll3,Wb.E.COLI	L27a	18.99	18.99
A2	Toll3,Wb.E.COLI	L27a	18.82	18.82

## Sheet: Cec2
Well	Sample Name	Well Name	Cq (∆R)	Ct	DCt (A-B)	Mean	DDCt (Ex-Ct)	Fold	Fold av.	Fold SD
H7	Ver,Wb.PBS	Cec2	22.56	22.56	3.45	3.03	0.42	0.747425	1.04268	0.295251			dsEGFP	dsSPZ5			1	NSE	1
H8	Ver,Wb.PBS	Cec2	21.5	21.5	2.61	3.03	-0.42	1.33793				N.s	1.04268	10.7534	0.295251	3.07924	2	NSE	1
H1	Ver,Wb.PBS	L27a	19.11	19.11								S.a	25.3648	14.9163	6.85778	1.0837	3	NSE	1
H2	Ver,Wb.PBS	L27a	18.89	18.89								C.a	3.18099	20.1419	0.819007	6.21305	1	NSS	1
D7	Toll3,Wb.PBS	Cec2	17.43	17.43	-0.34	-0.335	-3.79	13.8326	10.7534	3.07924							2	NSS	1
D8	Toll3,Wb.PBS	Cec2	17.29	17.29	-0.33	-0.335	-2.94	7.67411					dsEGFP	dsSPZ5			3	NSS	1
D1	Toll3,Wb.PBS	L27a	17.77	17.77								N.s	1	1	0.283167	0.286352	1	SaE	30.9037
D2	Toll3,Wb.PBS	L27a	17.62	17.62								S.a	24.3266	1.38713	6.5771	0.100778	2	SaE	17.7495
F7	Ver,Wb.S.A	Cec2	16.17	16.17	-1.56	-1.58	-5.01	32.2226	25.3648	6.85778		C.a	3.0508	1.87308	0.785486	0.577778	3	SaE	24.3266
F8	Ver,Wb.S.A	Cec2	16.11	16.11	-1.6	-1.58	-4.21	18.507									1	SaS	1.48791
F1	Ver,Wb.S.A	L27a	17.73	17.73													2	SaS	1.28635
F2	Ver,Wb.S.A	L27a	17.71	17.71													3	SaS	1.38713
B7	Toll3,Wb.S.A	Cec2	17.93	17.93	-0.55	-0.865	-4	16	14.9163	1.0837							1	CaE	2.26531
B8	Toll3,Wb.S.A	Cec2	17.15	17.15	-1.18	-0.865	-3.79	13.8326									2	CaE	3.83628
B1	Toll3,Wb.S.A	L27a	18.48	18.48													3	CaE	3.0508
B2	Toll3,Wb.S.A	L27a	18.33	18.33													1	CaS	2.45086
G7	Ver,Wb.C.A	Cec2	20	20	2.21	1.41	-1.24	2.36199	3.18099	0.819007							2	CaS	1.2953
G8	Ver,Wb.C.A	Cec2	18.34	18.34	0.61	1.41	-2	4									3	CaS	1.87308
G1	Ver,Wb.C.A	L27a	17.79	17.79													1	EcE	5.43278
G2	Ver,Wb.C.A	L27a	17.73	17.73													2	EcE	4.53685
C7	Toll3,Wb.C.A	Cec2	17.03	17.03	-1.27	-1.23	-4.72	26.3549	20.1419	6.21305							3	EcE	4.98481
C8	Toll3,Wb.C.A	Cec2	16.98	16.98	-1.19	-1.23	-3.8	13.9288									1	EcS	0.348963
C1	Toll3,Wb.C.A	L27a	18.3	18.3													2	EcS	0.346553
C2	Toll3,Wb.C.A	L27a	18.17	18.17													3	EcS	0.347758
Well	Sample Name	Well Name	Cq (∆R)	Ct	DCt (A-B)	Mean	DDCt (Ex-Ct)	Fold	Fold av.	Fold SD
H7	Ver,Wb.PBS	Cec2	22.56	22.56	3.45	3.295	0.155	0.898132	1.00578	0.107645			dsEGFP	dsSPZ5
H8	Ver,Wb.PBS	Cec2	21.5	22.03	3.14	3.295	-0.155	1.11342				N.s	1.00578	12.4567	0.107645	1.37586
H1	Ver,Wb.PBS	L27a	19.11	19.11								E. c	5.01361	4.33193	0.450553	0.0150133
H2	Ver,Wb.PBS	L27a	18.89	18.89
D7	Toll3,Wb.PBS	Cec2	17.43	17.43	-0.34	-0.335	-3.79	13.8326	12.4567	1.37586			Av		SD
D8	Toll3,Wb.PBS	Cec2	17.29	17.29	-0.33	-0.335	-3.47	11.0809					dsEGFP	dsSPZ5	dsEGFP	dsSPZ5
D1	Toll3,Wb.PBS	L27a	17.77	17.77								PBS	1	1	0.107026	0.110451
D2	Toll3,Wb.PBS	L27a	17.62	17.62								Ec	4.98481	0.347758	0.447965	0.00120523
E7	Ver,Wb.E.COLI	Cec2	19.18	19.18	1	0.975	-2.45	5.46416	5.01361	0.450553		Sa	24.3266	1.38713	6.5771	0.100778
E8	Ver,Wb.E.COLI	Cec2	18.68	18.68	0.95	0.975	-2.19	4.56305				Ca	3.0508	1.87308	0.785486	0.577778
E1	Ver,Wb.E.COLI	L27a	18.18	18.18
E2	Ver,Wb.E.COLI	L27a	17.73	17.73
A7	Toll3,Wb.E.COLI	Cec2	19.94	19.94	1.33	1.18	-2.12	4.34694	4.33193	0.0150133
A8	Toll3,Wb.E.COLI	Cec2	19.25	19.25	1.03	1.18	-2.11	4.31691
A1	Toll3,Wb.E.COLI	L27a	18.61	18.61
A2	Toll3,Wb.E.COLI	L27a	18.22	18.22

## Sheet: Cole1
Well	Sample Name	Well Name	Cq (∆R)	Ct	DCt (A-B)	Mean	DDCt (Ex-Ct)	Fold	Fold av.	Fold SD
H11	Ver,Wb.PBS	ColA	29.13	29.13	9.39	9.3	0.09	0.939523	1.00195	0.0624237			dsEGFP	dsSPZ5			1	NSE	1
H12	Ver,Wb.PBS	ColA	28.92	28.92	9.21	9.3	-0.09	1.06437				N.s	1.00195	4.92786	0.0624237	0.728994	2	NSE	1
H1	Ver,Wb.PBS	L27a	19.74	19.74								S.a	6090.2	18427.6	610.051	1465.79	3	NSE	1
H2	Ver,Wb.PBS	L27a	19.71	19.71								C.a	892.975	336.231	116.928	35.9856	1	NSS	1
D11	Toll3,Wb.PBS	ColA	25.39	25.39	6.89	7.015	-2.5	5.65685	4.92786	0.728994							2	NSS	1
D12	Toll3,Wb.PBS	ColA	25.17	25.17	7.14	7.015	-2.07	4.19887					dsEGFP	dsSPZ5			3	NSS	1
D1	Toll3,Wb.PBS	L27a	18.5	18.5								N.s	1	1	0.0623024	0.147933	1	SaE	6687.24
D2	Toll3,Wb.PBS	L27a	18.03	18.03								S.a	6078.37	3739.47	608.866	297.45	2	SaE	5469.51
F11	Ver,Wb.S.A	ColA	15.2	15.2	-3.32	-3.265	-12.71	6700.25	6090.2	610.051		C.a	891.24	68.2307	116.701	7.30248	3	SaE	6078.37
F12	Ver,Wb.S.A	ColA	15.04	15.04	-3.21	-3.265	-12.42	5480.15									1	SaS	4036.92
F1	Ver,Wb.S.A	L27a	18.52	18.52													2	SaS	3442.02
F2	Ver,Wb.S.A	L27a	18.25	18.25													3	SaS	3739.47
B11	Toll3,Wb.S.A	ColA	14.03	14.03	-4.89	-4.865	-14.28	19893.4	18427.6	1465.79							1	CaE	1007.94
B12	Toll3,Wb.S.A	ColA	13.97	13.97	-4.84	-4.865	-14.05	16961.8									2	CaE	774.539
B1	Toll3,Wb.S.A	L27a	18.92	18.92													3	CaE	891.24
B2	Toll3,Wb.S.A	L27a	18.81	18.81													1	CaS	75.5332
G11	Ver,Wb.C.A	ColA	18.04	18.04	-0.59	-0.49	-9.98	1009.9	892.975	116.928							2	CaS	60.9282
G12	Ver,Wb.C.A	ColA	18.01	18.01	-0.39	-0.49	-9.6	776.047									3	CaS	68.2307
G1	Ver,Wb.C.A	L27a	18.63	18.63													1	EcE	13099.2
G2	Ver,Wb.C.A	L27a	18.4	18.4													2	EcE	10206.5
C11	Toll3,Wb.C.A	ColA	19.64	19.64	0.85	0.915	-8.54	372.217	336.231	35.9856							3	EcE	11652.8
C12	Toll3,Wb.C.A	ColA	19.22	19.22	0.98	0.915	-8.23	300.246									1	EcS	2286.68
C1	Toll3,Wb.C.A	L27a	18.79	18.79													2	EcS	1831.79
C2	Toll3,Wb.C.A	L27a	18.24	18.24													3	EcS	2059.23
Well	Sample Name	Well Name	Cq (∆R)	Ct	DCt (A-B)	Mean	DDCt (Ex-Ct)	Fold	Fold av.	Fold SD
H11	Ver,Wb.PBS	ColA	29.13	29.13	9.39	9.3	0.09	0.939523	1.00195	0.0624237			dsEGFP	dsSPZ5
H12	Ver,Wb.PBS	ColA	28.92	28.92	9.21	9.3	-0.09	1.06437				N.s	1.00195	4.92786	0.0624237	0.728994
H1	Ver,Wb.PBS	L27a	19.74	19.74								E. c	11675.5	10147.6	1449.2	1120.82
H2	Ver,Wb.PBS	L27a	19.71	19.71
D11	Toll3,Wb.PBS	ColA	25.39	25.39	6.89	7.015	-2.5	5.65685	4.92786	0.728994			Av		SD
D12	Toll3,Wb.PBS	ColA	25.17	25.17	7.14	7.015	-2.07	4.19887					dsEGFP	dsSPZ5	dsEGFP	dsSPZ5
D1	Toll3,Wb.PBS	L27a	18.5	18.5								PBS	1	1	0.0623024	0.147933
D2	Toll3,Wb.PBS	L27a	18.03	18.03								Ec	11652.8	2059.23	1446.39	227.445
E11	Ver,Wb.E.COLI	ColA	14.35	14.35	-4.29	-4.2	-13.68	13124.7	11675.5	1449.2		Sa	6078.37	3739.47	608.866	297.45
E12	Ver,Wb.E.COLI	ColA	14.24	14.24	-4.11	-4.2	-13.32	10226.3				Ca	891.24	68.2307	116.701	7.30248
E1	Ver,Wb.E.COLI	L27a	18.64	18.64
E2	Ver,Wb.E.COLI	L27a	18.35	18.35
A11	Toll3,Wb.E.COLI	ColA	14.92	14.92	-4.07	-4	-13.46	11268.4	10147.6	1120.82
A12	Toll3,Wb.E.COLI	ColA	14.89	14.89	-3.93	-4	-13.14	9026.81
A1	Toll3,Wb.E.COLI	L27a	18.99	18.99
A2	Toll3,Wb.E.COLI	L27a	18.82	18.82

## Sheet: Cole2
Well	Sample Name	Well Name	Cq (∆R)	Ct	DCt (A-B)	Mean	DDCt (Ex-Ct)	Fold	Fold av.	Fold SD
H3	Ver,Wb.PBS	ColeB	28.08	28.08	8.97	9.075	-0.105	1.07549	1.00265	0.0728447			dsEGFP	dsSPZ5			1	NSE	1
H4	Ver,Wb.PBS	ColeB	28.07	28.07	9.18	9.075	0.105	0.929805				N.s	1.00265	1.57333	0.0728447	0.216723	2	NSE	1
H1	Ver,Wb.PBS	L27a	19.11	19.11								S.a	1477.77	3771.35	268.43	130.653	3	NSE	1
H2	Ver,Wb.PBS	L27a	18.89	18.89								C.a	148.754	104.564	14.39	25.2228	1	NSS	1
D3	Toll3,Wb.PBS	ColeB	26.3	26.3	8.53	8.435	-0.44	1.3566	1.57333	0.216723							2	NSS	1
D4	Toll3,Wb.PBS	ColeB	25.96	25.96	8.34	8.435	-0.84	1.79005					dsEGFP	dsSPZ5			3	NSS	1
D1	Toll3,Wb.PBS	L27a	17.77	17.77								N.s	1	1	0.0726522	0.137748	1	SaE	1206.14
D2	Toll3,Wb.PBS	L27a	17.62	17.62								S.a	1473.86	2397.06	267.721	83.0424	2	SaE	1741.58
F3	Ver,Wb.S.A	ColeB	16.46	16.46	-1.27	-1.43	-10.24	1209.34	1477.77	268.43		C.a	148.361	66.4605	14.352	16.0315	3	SaE	1473.86
F4	Ver,Wb.S.A	ColeB	16.12	16.12	-1.59	-1.43	-10.77	1746.2									1	SaS	2314.01
F1	Ver,Wb.S.A	L27a	17.73	17.73													2	SaS	2480.1
F2	Ver,Wb.S.A	L27a	17.71	17.71													3	SaS	2397.06
B3	Toll3,Wb.S.A	ColeB	15.62	15.62	-2.86	-2.805	-11.83	3640.7	3771.35	130.653							1	CaE	134.009
B4	Toll3,Wb.S.A	ColeB	15.58	15.58	-2.75	-2.805	-11.93	3902.01									2	CaE	162.713
B1	Toll3,Wb.S.A	L27a	18.48	18.48													3	CaE	148.361
B2	Toll3,Wb.S.A	L27a	18.33	18.33													1	CaS	50.429
G3	Ver,Wb.C.A	ColeB	19.69	19.69	1.9	1.865	-7.07	134.364	148.754	14.39							2	CaS	82.4919
G4	Ver,Wb.C.A	ColeB	19.56	19.56	1.83	1.865	-7.35	163.144									3	CaS	66.4605
G1	Ver,Wb.C.A	L27a	17.79	17.79													1	EcE	5465.67
G2	Ver,Wb.C.A	L27a	17.73	17.73													2	EcE	5135.12
C3	Toll3,Wb.C.A	ColeB	20.96	20.96	2.66	2.41	-6.31	79.3413	104.564	25.2228							3	EcE	5300.39
C4	Toll3,Wb.C.A	ColeB	20.33	20.33	2.16	2.41	-7.02	129.787									1	EcS	2713.96
C1	Toll3,Wb.C.A	L27a	18.3	18.3													2	EcS	2639.74
C2	Toll3,Wb.C.A	L27a	18.17	18.17													3	EcS	2676.85
Well	Sample Name	Well Name	Cq (∆R)	Ct	DCt (A-B)	Mean	DDCt (Ex-Ct)	Fold	Fold av.	Fold SD
H3	Ver,Wb.PBS	ColeB	28.08	28.08	8.97	9.075	-0.105	1.07549	1.00265	0.0728447			dsEGFP	dsSPZ5
H4	Ver,Wb.PBS	ColeB	28.07	28.07	9.18	9.075	0.105	0.929805				N.s	1.00265	1.57333	0.0728447	0.216723
H1	Ver,Wb.PBS	L27a	19.11	19.11								E. c	5314.44	4211.56	165.712	58.3809
H2	Ver,Wb.PBS	L27a	18.89	18.89
D3	Toll3,Wb.PBS	ColeB	26.3	26.3	8.53	8.435	-0.44	1.3566	1.57333	0.216723			Av		SD
D4	Toll3,Wb.PBS	ColeB	25.96	25.96	8.34	8.435	-0.84	1.79005					dsEGFP	dsSPZ5	dsEGFP	dsSPZ5
D1	Toll3,Wb.PBS	L27a	17.77	17.77								PBS	1	1	0.0726522	0.137748
D2	Toll3,Wb.PBS	L27a	17.62	17.62								Ec	5300.39	2676.85	165.274	37.1066
E3	Ver,Wb.E.COLI	ColeB	14.73	14.73	-3.45	-3.3	-12.42	5480.15	5314.44	165.712		Sa	1473.86	2397.06	267.721	83.0424
E4	Ver,Wb.E.COLI	ColeB	14.58	14.58	-3.15	-3.3	-12.33	5148.73				Ca	148.361	66.4605	14.352	16.0315
E1	Ver,Wb.E.COLI	L27a	18.18	18.18
E2	Ver,Wb.E.COLI	L27a	17.73	17.73
A3	Toll3,Wb.E.COLI	ColeB	15.52	15.52	-3.09	-2.965	-12.06	4269.94	4211.56	58.3809
A4	Toll3,Wb.E.COLI	ColeB	15.38	15.38	-2.84	-2.965	-12.02	4153.18
A1	Toll3,Wb.E.COLI	L27a	18.61	18.61
A2	Toll3,Wb.E.COLI	L27a	18.22	18.22

## Sheet: Cole3
Well	Sample Name	Well Name	Cq (∆R)	Ct	DCt (A-B)	Mean	DDCt (Ex-Ct)	Fold	Fold av.	Fold SD
H5	Ver,Wb.PBS	ColeC	31.92	31.92	12.81	12.365	0.445	0.734584	1.04795	0.313365			dsEGFP	dsSPZ5			1	NSE	1
H6	Ver,Wb.PBS	ColeC	30.81	30.81	11.92	12.365	-0.445	1.36131				N.s	1.04795	1.4904	0.313365	0.046473	2	NSE	1
H1	Ver,Wb.PBS	L27a	19.11	19.11								S.a	24496.6	29336.5	6936.62	2535.47	3	NSE	1
H2	Ver,Wb.PBS	L27a	18.89	18.89								C.a	1667.31	1754.34	297.268	265.468	1	NSS	1
D5	Toll3,Wb.PBS	ColeC	29.96	29.96	12.19	11.79	-0.62	1.53688	1.4904	0.046473							2	NSS	1
D6	Toll3,Wb.PBS	ColeC	29.01	29.01	11.39	11.79	-0.53	1.44393					dsEGFP	dsSPZ5			3	NSS	1
D1	Toll3,Wb.PBS	L27a	17.77	17.77								N.s	1	1	0.299027	0.0311815	1	SaE	29994.9
D2	Toll3,Wb.PBS	L27a	17.62	17.62								S.a	23375.7	19683.6	6619.23	1701.2	2	SaE	16756.5
F5	Ver,Wb.S.A	ColeC	15.6	15.6	-2.13	-2.155	-14.94	31433.2	24496.6	6936.62		C.a	1591.02	1177.09	283.666	178.119	3	SaE	23375.7
F6	Ver,Wb.S.A	ColeC	15.53	15.53	-2.18	-2.155	-14.1	17559.9									1	SaS	21384.8
F1	Ver,Wb.S.A	L27a	17.73	17.73													2	SaS	17982.4
F2	Ver,Wb.S.A	L27a	17.71	17.71													3	SaS	19683.6
B5	Toll3,Wb.S.A	ColeC	16.33	16.33	-2.15	-2.47	-14.96	31872	29336.5	2535.47							1	CaE	1874.68
B6	Toll3,Wb.S.A	ColeC	15.54	15.54	-2.79	-2.47	-14.71	26801									2	CaE	1307.35
B1	Toll3,Wb.S.A	L27a	18.48	18.48													3	CaE	1591.02
B2	Toll3,Wb.S.A	L27a	18.33	18.33													1	CaS	1355.21
G5	Ver,Wb.C.A	ColeC	19.66	19.66	1.87	1.685	-10.94	1964.57	1667.31	297.268							2	CaS	998.971
G6	Ver,Wb.C.A	ColeC	19.23	19.23	1.5	1.685	-10.42	1370.04									3	CaS	1177.09
G1	Ver,Wb.C.A	L27a	17.79	17.79													1	EcE	82518.6
G2	Ver,Wb.C.A	L27a	17.73	17.73													2	EcE	32823.3
C5	Toll3,Wb.C.A	ColeC	20.13	20.13	1.83	1.605	-10.98	2019.8	1754.34	265.468							3	EcE	57670.9
C6	Toll3,Wb.C.A	ColeC	19.55	19.55	1.38	1.605	-10.54	1488.87									1	EcS	50861.9
C1	Toll3,Wb.C.A	L27a	18.3	18.3													2	EcS	28611.3
C2	Toll3,Wb.C.A	L27a	18.17	18.17													3	EcS	39736.6
Well	Sample Name	Well Name	Cq (∆R)	Ct	DCt (A-B)	Mean	DDCt (Ex-Ct)	Fold	Fold av.	Fold SD
H5	Ver,Wb.PBS	ColeC	31.92	31.92	12.81	12.365	0.445	0.734584	1.04795	0.313365			dsEGFP	dsSPZ5
H6	Ver,Wb.PBS	ColeC	30.81	30.81	11.92	12.365	-0.445	1.36131				N.s	1.04795	1.4904	0.313365	0.046473
H1	Ver,Wb.PBS	L27a	19.11	19.11								E. c	60436.2	59223.5	26039.1	16581.2
H2	Ver,Wb.PBS	L27a	18.89	18.89
D5	Toll3,Wb.PBS	ColeC	29.96	29.96	12.19	11.79	-0.62	1.53688	1.4904	0.046473			Av		SD
D6	Toll3,Wb.PBS	ColeC	29.01	29.01	11.39	11.79	-0.53	1.44393					dsEGFP	dsSPZ5	dsEGFP	dsSPZ5
D1	Toll3,Wb.PBS	L27a	17.77	17.77								PBS	1	1	0.299027	0.0311815
D2	Toll3,Wb.PBS	L27a	17.62	17.62								Ec	57670.9	39736.6	24847.7	11125.3
E5	Ver,Wb.E.COLI	ColeC	14.59	14.59	-3.59	-3.37	-16.4	86475.3	60436.2	26039.1		Sa	23375.7	19683.6	6619.23	1701.2
E6	Ver,Wb.E.COLI	ColeC	14.58	14.58	-3.15	-3.37	-15.07	34397.1				Ca	1591.02	1177.09	283.666	178.119
E1	Ver,Wb.E.COLI	L27a	18.18	18.18
E2	Ver,Wb.E.COLI	L27a	17.73	17.73
A5	Toll3,Wb.E.COLI	ColeC	15.21	15.21	-3.4	-3.43	-16.21	75804.7	59223.5	16581.2
A6	Toll3,Wb.E.COLI	ColeC	14.76	14.76	-3.46	-3.43	-15.38	42642.4
A1	Toll3,Wb.E.COLI	L27a	18.61	18.61
A2	Toll3,Wb.E.COLI	L27a	18.22	18.22

[truncated: 6 more sheets: Att1a, Att1b, Att2, TLP1, TLP2, Sheet1]
