# Supplementary material for: Innate Immune Response of TmToll-3 Following Systemic Microbial Infection in Tenebrio molitor
Source: Int J Mol Sci. 2023 Apr 4;24(7):6751. doi: 10.3390/ijms24076751 (PMC10095136; doi:10.3390/ijms24076751)
Supplement: Supplementary file 1 [file ijms-24-06751-s001.zip › File S2. Expression of TmToll3-NF-kB -Wb.xlsx]

## Sheet: dsTmToll3-DorX1
Well	Well Type	Cq (∆R)	DCt (A-B)	Mean	DDCt (Ex-Ct)	Fold	Fold av.	Fold SD
Ver,Wb.PBS	Dorx1	24.73	6.07	6.07	0	1	1	0
Ver,Wb.PBS	Dorx1	24.57	6.07	6.07	0	1
Ver,Wb.PBS	L27a	18.66
Ver,Wb.PBS	L27a	18.5
Toll3,Wb.PBS	Dorx1	24.11	6.73	6.815	0.66	0.632878	0.597704	0.0351745
Toll3,Wb.PBS	Dorx1	23.97	6.9	6.815	0.83	0.562529
Toll3,Wb.PBS	L27a	17.38
Toll3,Wb.PBS	L27a	17.07
Ver,Wb.E.COLI	Dorx1	22.09	4.74	4.765	-1.33	2.51403	2.47121	0.0428185
Ver,Wb.E.COLI	Dorx1	21.96	4.79	4.765	-1.28	2.42839
Ver,Wb.E.COLI	L27a	17.35
Ver,Wb.E.COLI	L27a	17.17
Toll3,Wb.E.COLI	Dorx1	23.98	5.72	5.785	-0.35	1.27456	1.21965	0.0549135
Toll3,Wb.E.COLI	Dorx1	23.73	5.85	5.785	-0.22	1.16473
Toll3,Wb.E.COLI	L27a	18.26
Toll3,Wb.E.COLI	L27a	17.88
Ver,Wb.S.A	Dorx1	24.03	6.67	6.62	0.6	0.659754	0.68343	0.0236764
Ver,Wb.S.A	Dorx1	23.77	6.57	6.62	0.5	0.707107
Ver,Wb.S.A	L27a	17.36
Ver,Wb.S.A	L27a	17.2
Toll3,Wb.S.A	Dorx1	24.17	6.02	6.145	-0.05	1.03526	0.952908	0.0823572
Toll3,Wb.S.A	Dorx1	23.89	6.27	6.145	0.2	0.870551
Toll3,Wb.S.A	L27a	18.15
Toll3,Wb.S.A	L27a	17.62
Ver,Wb.C.A	Dorx1	23.04	5.62	5.67	-0.45	1.36604	1.3203	0.0457398
Ver,Wb.C.A	Dorx1	22.99	5.72	5.67	-0.35	1.27456
Ver,Wb.C.A	L27a	17.42
Ver,Wb.C.A	L27a	17.27
Toll3,Wb.C.A	Dorx1	22.97	5.34	5.37	-0.73	1.65864	1.62486	0.0337831
Toll3,Wb.C.A	Dorx1	22.88	5.4	5.37	-0.67	1.59107
Toll3,Wb.C.A	L27a	17.63
Toll3,Wb.C.A	L27a	17.48
Well	Well Type	Cq (∆R)	DCt (A-B)	Mean	DDCt (Ex-Ct)	Fold	Fold av.	Fold SD
Ver,Wb.PBS	Dorx2	26.78	8.12	8.1	0.02	0.986233	1.0001	0.0138634
Ver,Wb.PBS	Dorx2	26.58	8.08	8.1	-0.02	1.01396
Ver,Wb.PBS	L27a	18.66
Ver,Wb.PBS	L27a	18.5
Toll3,Wb.PBS	Dorx2	25.24	7.86	7.935	-0.24	1.18099	1.12268	0.0583112
Toll3,Wb.PBS	Dorx2	25.08	8.01	7.935	-0.09	1.06437
Toll3,Wb.PBS	L27a	17.38
Toll3,Wb.PBS	L27a	17.07
Ver,Wb.E.COLI	Dorx2	20.97	3.62	3.685	-4.48	22.3159	21.3544	0.961464
Ver,Wb.E.COLI	Dorx2	20.92	3.75	3.685	-4.35	20.393
Ver,Wb.E.COLI	L27a	17.35
Ver,Wb.E.COLI	L27a	17.17
Toll3,Wb.E.COLI	Dorx2	22.88	4.62	4.68	-3.48	11.1579	10.7127	0.445271
Toll3,Wb.E.COLI	Dorx2	22.62	4.74	4.68	-3.36	10.2674
Toll3,Wb.E.COLI	L27a	18.26
Toll3,Wb.E.COLI	L27a	17.88
Ver,Wb.S.A	Dorx2	23.89	6.53	6.48	-1.57	2.96905	3.0756	0.106549
Ver,Wb.S.A	Dorx2	23.63	6.43	6.48	-1.67	3.18215
Ver,Wb.S.A	L27a	17.36
Ver,Wb.S.A	L27a	17.2
Toll3,Wb.S.A	Dorx2	24.45	6.3	6.555	-1.8	3.4822	2.96374	0.518461
Toll3,Wb.S.A	Dorx2	24.43	6.81	6.555	-1.29	2.44528
Toll3,Wb.S.A	L27a	18.15
Toll3,Wb.S.A	L27a	17.62
Ver,Wb.C.A	Dorx2	23.66	6.24	6.25	-1.86	3.63008	3.60509	0.0249882
Ver,Wb.C.A	Dorx2	23.53	6.26	6.25	-1.84	3.5801
Ver,Wb.C.A	L27a	17.42
Ver,Wb.C.A	L27a	17.27
Toll3,Wb.C.A	Dorx2	23.31	5.68	5.725	-2.42	5.35171	5.18988	0.161828
Toll3,Wb.C.A	Dorx2	23.25	5.77	5.725	-2.33	5.02805
Toll3,Wb.C.A	L27a	17.63
Toll3,Wb.C.A	L27a	17.48
Well	Well Type	Cq (∆R)	DCt (A-B)	Mean	DDCt (Ex-Ct)	Fold	Fold av.	Fold SD
Ver,Wb.PBS	Relish	25.73	7.07	7.055	0.015	0.989657	1.00005	0.0103974
Ver,Wb.PBS	Relish	25.54	7.04	7.055	-0.015	1.01045
Ver,Wb.PBS	L27a	18.66
Ver,Wb.PBS	L27a	18.5
Toll3,Wb.PBS	Relish	25.12	7.74	7.765	0.685	0.622006	0.611412	0.0105939
Toll3,Wb.PBS	Relish	24.86	7.79	7.765	0.735	0.600818
Toll3,Wb.PBS	L27a	17.38
Toll3,Wb.PBS	L27a	17.07
Ver,Wb.E.COLI	Relish	22.5	5.15	5.22	-1.905	3.74509	3.57191	0.173174
Ver,Wb.E.COLI	Relish	22.46	5.29	5.22	-1.765	3.39874
Ver,Wb.E.COLI	L27a	17.35
Ver,Wb.E.COLI	L27a	17.17
Toll3,Wb.E.COLI	Relish	23.25	4.99	5.05	-2.065	4.18434	4.01736	0.166981
Toll3,Wb.E.COLI	Relish	22.99	5.11	5.05	-1.945	3.85038
Toll3,Wb.E.COLI	L27a	18.26
Toll3,Wb.E.COLI	L27a	17.88
Ver,Wb.S.A	Relish	24.15	6.79	6.79	-0.265	1.20164	1.20164	0
Ver,Wb.S.A	Relish	23.99	6.79	6.79	-0.265	1.20164
Ver,Wb.S.A	L27a	17.36
Ver,Wb.S.A	L27a	17.2
Toll3,Wb.S.A	Relish	24.27	6.12	6.37	-0.935	1.91189	1.6319	0.27999
Toll3,Wb.S.A	Relish	24.24	6.62	6.37	-0.435	1.35191
Toll3,Wb.S.A	L27a	18.15
Toll3,Wb.S.A	L27a	17.62
Ver,Wb.C.A	Relish	24.46	7.04	7.095	-0.015	1.01045	0.973362	0.0370896
Ver,Wb.C.A	Relish	24.42	7.15	7.095	0.095	0.936272
Ver,Wb.C.A	L27a	17.42
Ver,Wb.C.A	L27a	17.27
Toll3,Wb.C.A	Relish	24.96	7.33	7.325	0.275	0.82645	0.829325	0.00287421
Toll3,Wb.C.A	Relish	24.8	7.32	7.325	0.265	0.832199
Toll3,Wb.C.A	L27a	17.63
Toll3,Wb.C.A	L27a	17.48
