# Supplementary material for: Innate Immune Response of TmToll-3 Following Systemic Microbial Infection in Tenebrio molitor
Source: Int J Mol Sci. 2023 Apr 4;24(7):6751. doi: 10.3390/ijms24076751 (PMC10095136; doi:10.3390/ijms24076751)
Supplement: Supplementary file 1 [file ijms-24-06751-s001.zip › File S3. Induction pattern of TmToll-3-data.xlsx]

## Sheet: Induction-FB
Well	Sample Name	Probe Name	Ct	DCt (A-B)	Mean	DDCt (Ex-Ct)	Fold	Fold av.	Fold SD				Av				SD
G1	PBS 3H	TOLL3	22.59	3.74	3.365	0.375	0.771105	1.03397	0.262867				PBS	Ec	Sa	Ca	PBS	Ec	Sa	Ca
H1	PBS 3H	TOLL3	21.75	2.99	3.365	-0.375	1.29684					3 H	1.03397	0.486374	0.315513	0.859609	0.262867	0.00674215	0.082255	0.297079
H2	PBS 3H	L27a	18.85									6 H	0.733846	0.240873	0.464905	1.61524	0.167404	0.0982778	0.00161123	0.558226
G2	PBS 3H	L27a	18.76									9 H	0.584152	0.48522	0.256464	2.94495	0.0665192	0.073424	0.0327079	0.710376
G3	PBS 6H	TOLL3	22.64	3.89	3.85	0.15	0.90125	0.733846	0.167404			12 H	1.0454	0.290293	0.247456	0.859554	0.168795	0.104728	0.07788	0.28121
H3	PBS 6H	TOLL3	22.55	3.81	3.85	0.82	0.566442					24 H	1.1035	0.423016	0.200122	0.292312	0.291246	0.151333	0.0396939	0.105456
H4	PBS 6H	L27a	18.75
G4	PBS 6H	L27a	18.74
G5	PBS 9H	TOLL3	23.35	4.36	4.15	0.62	0.650671	0.584152	0.0665192
H5	PBS 9H	TOLL3	22.83	3.94	4.15	0.95	0.517632						Av				SD
H6	PBS 9H	L27a	18.99										PBS	Ec	Sa	Ca	PBS	Ec	Sa	Ca
G6	PBS 9H	L27a	18.89									3 H	1	0.470394	0.305147	0.831365	0.25423	0.00652062	0.0795524	0.287319
G7	PBS 12H	TOLL3	21.46	3.46	3.32	-0.28	1.21419	1.0454	0.168795			6 H	1	0.328234	0.633519	2.20107	0.228119	0.133922	0.0021956	0.760685
H7	PBS 12H	TOLL3	21.11	3.18	3.32	0.19	0.876606					9 H	1	0.83064	0.439037	5.04141	0.113873	0.125693	0.0559921	1.21608
H8	PBS 12H	L27a	18									12 H	1	0.277686	0.236709	0.822225	0.161464	0.100179	0.0744977	0.268997
G8	PBS 12H	L27a	17.93									24 H	1	0.383341	0.181353	0.264896	0.263929	0.137139	0.035971	0.0955652
G9	PBS 24H	TOLL3	21.92	3.26	3.275	-0.48	1.39474	1.1035	0.291246
H9	PBS 24H	TOLL3	21.85	3.29	3.275	0.3	0.812252
H10	PBS 24H	L27a	18.66
G10	PBS 24H	L27a	18.56
A1	E.C 3H	TOLL3	24.56	4.76	4.405	1.02	0.493116	0.486374	0.00674215
B1	E.C 3H	TOLL3	23.83	4.05	4.405	1.06	0.479632
B2	E.C 3H	L27a	19.8
A2	E.C 3H	L27a	19.78
A3	E.C6H	TOLL3	24.84	5.3	5.55	1.56	0.339151	0.240873	0.0982778
B3	E.C6H	TOLL3	24.78	5.8	5.55	2.81	0.142595
B4	E.C6H	L27a	19.54
A4	E.C6H	L27a	18.98
A5	E.C 9H	TOLL3	24.37	4.58	4.425	0.84	0.558644	0.48522	0.073424
B5	E.C 9H	TOLL3	24.02	4.27	4.425	1.28	0.411796
B6	E.C 9H	L27a	19.79
A6	E.C 9H	L27a	19.75
A7	E.C 12H	TOLL3	25.73	5.08	5.25	1.34	0.395021	0.290293	0.104728
B7	E.C 12H	TOLL3	25.32	5.42	5.25	2.43	0.185565
B8	E.C 12H	L27a	20.65
A8	E.C 12H	L27a	19.9
A9	E.C24H	TOLL3	23.75	4.54	4.705	0.8	0.574349	0.423016	0.151333
B9	E.C24H	TOLL3	23.66	4.87	4.705	1.88	0.271684
B10	E.C24H	L27a	19.21
A10	E.C24H	L27a	18.79
C1	S.A 3H	TOLL3	23.73	5.07	5.08	1.33	0.397768	0.315513	0.082255
D1	S.A 3H	TOLL3	23.7	5.09	5.08	2.1	0.233258
D2	S.A 3H	L27a	18.66
C2	S.A 3H	L27a	18.61
C3	S.A 6H	TOLL3	24.47	4.84	4.47	1.1	0.466516	0.464905	0.00161123
D3	S.A 6H	TOLL3	23.69	4.1	4.47	1.11	0.463294
D4	S.A 6H	L27a	19.63
C4	S.A 6H	L27a	19.59
C5	S.A 9H	TOLL3	25.07	5.53	5.34	1.79	0.289172	0.256464	0.0327079
D5	S.A 9H	TOLL3	24.67	5.15	5.34	2.16	0.223756
D6	S.A 9H	L27a	19.54
C6	S.A 9H	L27a	19.52
C7	S.A 12H	TOLL3	23.51	5.36	5.455	1.62	0.325335	0.247456	0.07788
D7	S.A 12H	TOLL3	23.41	5.55	5.455	2.56	0.169576
D8	S.A 12H	L27a	18.15
C8	S.A 12H	L27a	17.86
C9	S.A 24H	TOLL3	24.68	5.8	5.715	2.06	0.239816	0.200122	0.0396939
D9	S.A 24H	TOLL3	24.47	5.63	5.715	2.64	0.160428
D10	S.A 24H	L27a	18.88
C10	S.A 24H	L27a	18.84
E1	C.A 3H	TOLL3	22.95	3.53	3.675	-0.21	1.15669	0.859609	0.297079
F1	C.A 3H	TOLL3	22.71	3.82	3.675	0.83	0.562529
F2	C.A 3H	L27a	19.42
E2	C.A 3H	L27a	18.89
E3	C.A 6H	TOLL3	22.43	2.62	2.765	-1.12	2.17347	1.61524	0.558226
F3	C.A 6H	TOLL3	21.65	2.91	2.765	-0.08	1.05702
F4	C.A 6H	L27a	19.81
E4	C.A 6H	L27a	18.74
E5	C.A 9H	TOLL3	23.52	1.87	1.85	-1.87	3.65533	2.94495	0.710376
F5	C.A 9H	TOLL3	22.61	1.83	1.85	-1.16	2.23457
F6	C.A 9H	L27a	21.65
E6	C.A 9H	L27a	20.78
E7	C.A 12H	TOLL3	22.33	3.55	3.665	-0.19	1.14076	0.859554	0.28121
F7	C.A 12H	TOLL3	21.78	3.78	3.665	0.79	0.578344
F8	C.A 12H	L27a	18.78
E8	C.A 12H	L27a	18
E9	C.A 24H	TOLL3	23.69	5.07	5.24	1.33	0.397768	0.292312	0.105456
F9	C.A 24H	TOLL3	23.4	5.41	5.24	2.42	0.186856
F10	C.A 24H	L27a	18.62
E10	C.A 24H	L27a	17.99

## Sheet: Induction-HC
Well	Sample Name	Probe Name	Ct	DCt (A-B)	Mean	DDCt (Ex-Ct)	Fold	Fold av.	Fold SD				Av				SD
G1	PBS 3H	TOLL3	23.71	-4.51	-4.535	0.025	0.982821	1.00015	0.0173295				PBS	Ec	Sa	Ca	PBS	Ec	Sa	Ca
H1	PBS 3H	TOLL3	23.14	-4.56	-4.535	-0.025	1.01748					3 H	1.00015	0.551452	0.809447	0.838113	0.0173295	0.051452	0.00280532	0.0145219
H2	PBS 3H	L27a	28.22									6 H	1.33499	1.02111	0.975484	1.61716	0.170257	0.0141547	0.0742331	0.111914
G2	PBS 3H	L27a	27.7									9 H	1.09945	0.0225749	1.22502	1.36555	0.106358	0.000782075	0.0763218	0.351586
G3	PBS 6H	TOLL3	23.24	-5.1	-4.94	-0.59	1.50525	1.33499	0.170257			12 H	0.919679	0.0513173	1.72126	1.78176	0.167056	0.00619447	0.119118	0.317674
H3	PBS 6H	TOLL3	22.87	-4.78	-4.94	-0.22	1.16473					24 H	4.08771	0.00566083	0.662239	1.66719	2.05979	0.000818225	0.0160629	0.374836
G4	PBS 6H	L27a	28.34
H4	PBS 6H	L27a	27.65
H5	PBS 9H	TOLL3	23.19	-4.5	-4.665	0.01	0.993092	1.09945	0.106358
G5	PBS 9H	TOLL3	22.85	-4.83	-4.665	-0.27	1.20581						Av				SD
H6	PBS 9H	L27a	27.69										PBS	Ec	Sa	Ca	PBS	Ec	Sa	Ca
G6	PBS 9H	L27a	27.68									3 H	1	0.551369	0.809326	0.837987	0.0173269	0.0514442	0.0028049	0.0145198
H7	PBS 12H	TOLL3	23.12	-4.63	-4.39	-0.12	1.08673	0.919679	0.167056			6 H	1	0.764882	0.730705	1.21137	0.127534	0.0106028	0.0556057	0.0838312
G7	PBS 12H	TOLL3	22.7	-4.15	-4.39	0.41	0.752623					9 H	1	0.0205329	1.11421	1.24203	0.0967371	0.000711333	0.0694181	0.319783
H8	PBS 12H	L27a	27.75									12 H	1	0.0557991	1.87158	1.93737	0.181646	0.00673547	0.129521	0.345418
G8	PBS 12H	L27a	26.85									24 H	1	0.00138484	0.162007	0.407854	0.503899	0.000200167	0.00392955	0.0916982
H9	PBS 24H	TOLL3	22.84	-7.13	-6.355	-2.62	6.1475	4.08771	2.05979
G9	PBS 24H	TOLL3	22.66	-5.58	-6.355	-1.02	2.02792
H10	PBS 24H	L27a	29.97
G10	PBS 24H	L27a	28.24
B5	E.C 9H	TOLL3	23.38	-3.51	-3.67	1	0.5	0.551452	0.051452
A5	E.C 9H	TOLL3	23	-3.83	-3.67	0.73	0.602904
B6	E.C 9H	L27a	26.89
A6	E.C 9H	L27a	26.83
A9	E.C24H	TOLL3	23.45	-4.52	-4.565	-0.01	1.00696	1.02111	0.0141547
B9	E.C24H	TOLL3	23.32	-4.61	-4.565	-0.05	1.03526
B10	E.C24H	L27a	27.97
A10	E.C24H	L27a	27.93
B3	E.C6H	TOLL3	23.45	1.01	0.935	5.52	0.0217929	0.0225749	0.000782075
A3	E.C6H	TOLL3	22.97	0.86	0.935	5.42	0.023357
B4	E.C6H	L27a	22.44
A4	E.C6H	L27a	22.11
B7	E.C 12H	TOLL3	22.97	-0.39	-0.24	4.12	0.0575117	0.0513173	0.00619447
A7	E.C 12H	TOLL3	22.91	-0.09	-0.24	4.47	0.0451228
B8	E.C 12H	L27a	23.36
A8	E.C 12H	L27a	23
A1	E.C 3H	TOLL3	23.46	3.18	2.945	7.69	0.00484261	0.00566083	0.000818225
B1	E.C 3H	TOLL3	22.79	2.71	2.945	7.27	0.00647906
B2	E.C 3H	L27a	20.28
A2	E.C 3H	L27a	20.08
D1	S.A 3H	TOLL3	24.08	-4.2	-4.23	0.31	0.806642	0.809447	0.00280532
C1	S.A 3H	TOLL3	23.69	-4.26	-4.23	0.3	0.812252
D2	S.A 3H	L27a	28.28
C2	S.A 3H	L27a	27.95
D3	S.A 6H	TOLL3	23.96	-4.36	-4.495	0.15	0.90125	0.975484	0.0742331
C3	S.A 6H	TOLL3	23.6	-4.63	-4.495	-0.07	1.04972
D4	S.A 6H	L27a	28.32
C4	S.A 6H	L27a	28.23
D5	S.A 9H	TOLL3	23.28	-4.89	-4.825	-0.38	1.30134	1.22502	0.0763218
C5	S.A 9H	TOLL3	22.97	-4.76	-4.825	-0.2	1.1487
D6	S.A 9H	L27a	28.17
C6	S.A 9H	L27a	27.73
C7	S.A 12H	TOLL3	23.42	-5.39	-5.315	-0.88	1.84038	1.72126	0.119118
D7	S.A 12H	TOLL3	22.86	-5.24	-5.315	-0.68	1.60214
D8	S.A 12H	L27a	28.81
C8	S.A 12H	L27a	28.1
D9	S.A 24H	TOLL3	23.45	-3.88	-3.94	0.63	0.646176	0.662239	0.0160629
C9	S.A 24H	TOLL3	22.98	-4	-3.94	0.56	0.678302
D10	S.A 24H	L27a	27.33
C10	S.A 24H	L27a	26.98
F1	C.A 3H	TOLL3	23.89	-4.23	-4.28	0.28	0.823591	0.838113	0.0145219
E1	C.A 3H	TOLL3	23.6	-4.33	-4.28	0.23	0.852635
F2	C.A 3H	L27a	28.12
E2	C.A 3H	L27a	27.93
F3	C.A 6H	TOLL3	23.47	-5.3	-5.225	-0.79	1.72907	1.61716	0.111914
E3	C.A 6H	TOLL3	22.79	-5.15	-5.225	-0.59	1.50525
F4	C.A 6H	L27a	28.77
E4	C.A 6H	L27a	27.94
F5	C.A 9H	TOLL3	23.49	-4.53	-4.935	-0.02	1.01396	1.36555	0.351586
E5	C.A 9H	TOLL3	22.61	-5.34	-4.935	-0.78	1.71713
F6	C.A 9H	L27a	28.02
E6	C.A 9H	L27a	27.95
F7	C.A 12H	TOLL3	22.92	-5.58	-5.345	-1.07	2.09943	1.78176	0.317674
E7	C.A 12H	TOLL3	22.77	-5.11	-5.345	-0.55	1.46409
F8	C.A 12H	L27a	28.5
E8	C.A 12H	L27a	27.88
F9	C.A 24H	TOLL3	23.09	-5.54	-5.235	-1.03	2.04202	1.66719	0.374836
E9	C.A 24H	TOLL3	22.92	-4.93	-5.235	-0.37	1.29235
E10	C.A 24H	L27a	28.63
F10	C.A 24H	L27a	27.85

## Sheet: Induction-GT
Well	Sample Name	Probe Name	Ct	DCt (A-B)	Mean	DDCt (Ex-Ct)	Fold	Fold av.	Fold SD				Av				SD
G1	PBS 3H	TLR3	23.72	4.19	4.11	0.08	0.946058	1.00154	0.0554802				PBS	Ec	Sa	Ca	PBS	Ec	Sa	Ca
H1	PBS 3H	TLR3	23.44	4.03	4.11	-0.08	1.05702					3 H	1.00154	0.610982	0.95099	0.709543	0.0554802	0.110982	0.0559652	0.236514
G2	PBS 3H	L27a	19.53									6 H	0.267724	0.14265	0.726774	0.69977	0.0194507	0.00395409	0.0578102	0.141126
H2	PBS 3H	L27a	19.41									9 H	1.01435	0.891977	0.716914	0.418651	0.0281165	0.00927373	0.118174	0.0576684
G3	PBS 6H	TLR3	25.35	5.99	6.015	1.8	0.287175	0.267724	0.0194507			12 H	2.28544	0.532597	0.544225	1.5648	0.353572	0.145705	0.0545146	0.949227
H3	PBS 6H	TLR3	25.27	6.04	6.015	2.01	0.248273					24 H	2.10704	0.314813	0.438977	1.02018	0.0365085	0.0941376	0.0243171	0.074118
G4	PBS 6H	L27a	19.36
H4	PBS 6H	L27a	19.23
G5	PBS 9H	TLR3	23.13	4.21	4.09	0.02	0.986233	1.01435	0.0281165
H5	PBS 9H	TLR3	22.46	3.97	4.09	-0.06	1.04247						Av				SD
G6	PBS 9H	L27a	18.92										PBS	Ec	Sa	Ca	PBS	Ec	Sa	Ca
H6	PBS 9H	L27a	18.49									3 H	1	0.610044	0.94953	0.708454	0.055395	0.110812	0.0558793	0.236151
G7	PBS 12H	TLR3	23.09	2.79	2.935	-1.4	2.63902	2.28544	0.353572			6 H	1	0.532826	2.71464	2.61378	0.0726522	0.0147693	0.215932	0.527134
H7	PBS 12H	TLR3	22.76	3.08	2.935	-0.95	1.93187					9 H	1	0.879359	0.706772	0.412728	0.0277188	0.00914254	0.116503	0.0568526
G8	PBS 12H	L27a	20.3									12 H	1	0.233039	0.238126	0.684681	0.154706	0.0637537	0.023853	0.415336
H8	PBS 12H	L27a	19.68									24 H	1	0.14941	0.208338	0.484175	0.0173269	0.0446777	0.0115409	0.0351764
G9	PBS 24H	TLR3	22.56	3.14	3.035	-1.05	2.07053	2.10704	0.0365085
H9	PBS 24H	TLR3	22.31	2.93	3.035	-1.1	2.14355
G10	PBS 24H	L27a	19.42
H10	PBS 24H	L27a	19.38
A1	E.C 3H	TLR3	24.16	4.66	4.845	0.47	0.721965	0.610982	0.110982
B1	E.C 3H	TLR3	23.72	5.03	4.845	1	0.5
A2	E.C 3H	L27a	19.5
B2	E.C 3H	L27a	18.69
A3	E.C6H	TLR3	26.03	7.04	6.92	2.85	0.138696	0.14265	0.00395409
B3	E.C6H	TLR3	25.37	6.8	6.92	2.77	0.146604
A4	E.C6H	L27a	18.99
B4	E.C6H	L27a	18.57
A5	E.C 9H	TLR3	22.98	4.34	4.275	0.15	0.90125	0.891977	0.00927373
B5	E.C 9H	TLR3	22.74	4.21	4.275	0.18	0.882703
A6	E.C 9H	L27a	18.64
B6	E.C 9H	L27a	18.53
A7	E.C 12H	TLR3	24.53	4.75	5.075	0.56	0.678302	0.532597	0.145705
B7	E.C 12H	TLR3	25.08	5.4	5.075	1.37	0.386891
A8	E.C 12H	L27a	19.78
B8	E.C 12H	L27a	19.68
A9	E.C24H	TLR3	24.05	5.48	5.845	1.29	0.408951	0.314813	0.0941376
B9	E.C24H	TLR3	23.92	6.21	5.845	2.18	0.220676
A10	E.C24H	L27a	18.57
B10	E.C24H	L27a	17.71
C1	S.A 3H	TLR3	23.79	4.35	4.185	0.16	0.895025	0.95099	0.0559652
D1	S.A 3H	TLR3	22.78	4.02	4.185	-0.01	1.00696
C2	S.A 3H	L27a	19.44
D2	S.A 3H	L27a	18.76
C3	S.A 6H	TLR3	23.35	4.77	4.575	0.58	0.668964	0.726774	0.0578102
D3	S.A 6H	TLR3	22.86	4.38	4.575	0.35	0.784584
C4	S.A 6H	L27a	18.58
D4	S.A 6H	L27a	18.48
C5	S.A 9H	TLR3	22.41	4.45	4.61	0.26	0.835088	0.716914	0.118174
D5	S.A 9H	TLR3	22.36	4.77	4.61	0.74	0.598739
C6	S.A 9H	L27a	17.96
D6	S.A 9H	L27a	17.59
C7	S.A 12H	TLR3	23.73	5.22	4.995	1.03	0.48971	0.544225	0.0545146
D7	S.A 12H	TLR3	23.24	4.77	4.995	0.74	0.598739
C8	S.A 12H	L27a	18.51
D8	S.A 12H	L27a	18.47
C9	S.A 24H	TLR3	23.77	5.46	5.3	1.27	0.41466	0.438977	0.0243171
D9	S.A 24H	TLR3	23.37	5.14	5.3	1.11	0.463294
C10	S.A 24H	L27a	18.31
D10	S.A 24H	L27a	18.23
E1	C.A 3H	TLR3	22.67	4.27	4.69	0.08	0.946058	0.709543	0.236514
F1	C.A 3H	TLR3	22.5	5.11	4.69	1.08	0.473029
E2	C.A 3H	L27a	18.4
F2	C.A 3H	L27a	17.39
E3	C.A 6H	TLR3	23.66	4.44	4.655	0.25	0.840896	0.69977	0.141126
F3	C.A 6H	TLR3	23.35	4.87	4.655	0.84	0.558644
E4	C.A 6H	L27a	19.22
F4	C.A 6H	L27a	18.48
E5	C.A 9H	TLR3	24.64	5.26	5.38	1.07	0.476319	0.418651	0.0576684
E6	C.A 9H	TLR3	24.62	5.5	5.38	1.47	0.360982
F5	C.A 9H	L27a	19.38
F6	C.A 9H	L27a	19.12
E7	C.A 12H	TLR3	23.14	2.86	3.795	-1.33	2.51403	1.5648	0.949227
F7	C.A 12H	TLR3	24.12	4.73	3.795	0.7	0.615572
E8	C.A 12H	L27a	20.28
F8	C.A 12H	L27a	19.39
E9	C.A 24H	TLR3	24.16	4.06	4.085	-0.13	1.09429	1.02018	0.074118
F9	C.A 24H	TLR3	24.13	4.11	4.085	0.08	0.946058
E10	C.A 24H	L27a	20.1
F10	C.A 24H	L27a	20.02

## Sheet: Induction-MTs
Well	Sample Name	Probe Name	Ct	DCt (A-B)	Mean	DDCt (Ex-Ct)	Fold	Fold av.	Fold SD				Av				SD
G1	PBS 3H	TOLL3	22.28	3.27	3.67	-0.4	1.31951	1.03868	0.280825				PBS	Ec	Sa	Ca	PBS	Ec	Sa	Ca
H1	PBS 3H	TOLL3	22.2	4.07	3.67	0.4	0.757858					3 H	1.03868	1.80031	0.748615	1.4764	0.280825	0.434267	0.301102	0.389666
G2	PBS 3H	L27a	19.01									6 H	0.257912	0.673128	1.4099	2.94954	0.0520146	0.133514	0.170187	1.13451
H2	PBS 3H	L27a	18.13									9 H	0.229021	0.650154	0.318525	2.26557	0.052244	0.0718103	0.0820103	0.37345
G3	PBS 6H	TOLL3	23.88	5.55	5.655	2.28	0.205898	0.257912	0.0520146			12 H	0.23787	0.618794	0.741809	3.68499	0.0573785	0.257812	0.159442	1.20557
H3	PBS 6H	TOLL3	23.81	5.76	5.655	1.69	0.309927					24 H	0.778599	0.964924	1.25287	2.06801	0.154434	0.336418	0.394308	0.498842
G4	PBS 6H	L27a	18.33
H4	PBS 6H	L27a	18.05
G5	PBS 9H	TOLL3	24.98	5.77	5.835	2.5	0.176777	0.229021	0.052244
H5	PBS 9H	TOLL3	24.85	5.9	5.835	1.83	0.281265						Av				SD
G6	PBS 9H	L27a	19.21										PBS	Ec	Sa	Ca	PBS	Ec	Sa	Ca
H6	PBS 9H	L27a	18.95									3 H	1	1.73326	0.720734	1.42142	0.270366	0.418094	0.289888	0.375153
G7	PBS 12H	TOLL3	24.6	5.74	5.785	2.47	0.180491	0.23787	0.0573785			6 H	1	2.60991	5.46657	11.4362	0.201675	0.517671	0.659866	4.3988
H7	PBS 12H	TOLL3	23.96	5.83	5.785	1.76	0.295248					9 H	1	2.83885	1.39081	9.89241	0.228119	0.313554	0.358091	1.63064
G8	PBS 12H	L27a	18.86									12 H	1	2.6014	3.11855	15.4916	0.241218	1.08384	0.670291	5.06821
H8	PBS 12H	L27a	18.13									24 H	1	1.23931	1.60914	2.65607	0.198348	0.432081	0.506433	0.640691
G9	PBS 24H	TOLL3	22.84	3.95	4.06	0.68	0.624165	0.778599	0.154434
H9	PBS 24H	TOLL3	22.26	4.17	4.06	0.1	0.933033
G10	PBS 24H	L27a	18.89
H10	PBS 24H	L27a	18.09
A1	E.C 3H	TOLL3	24.09	2.82	2.865	-0.45	1.36604	1.80031	0.434267
B1	E.C 3H	TOLL3	23.88	2.91	2.865	-1.16	2.23457
A2	E.C 3H	L27a	21.27
B2	E.C 3H	L27a	20.97
A3	E.C6H	TOLL3	24.26	4.16	4.27	0.89	0.539614	0.673128	0.133514
B3	E.C6H	TOLL3	24.24	4.38	4.27	0.31	0.806642
A4	E.C6H	L27a	20.1
B4	E.C6H	L27a	19.86
A5	E.C 9H	TOLL3	24.04	4.06	4.3	0.79	0.578344	0.650154	0.0718103
B5	E.C 9H	TOLL3	24.02	4.54	4.3	0.47	0.721965
A6	E.C 9H	L27a	19.98
B6	E.C 9H	L27a	19.48
A7	E.C 12H	TOLL3	25.12	4.74	4.5	1.47	0.360982	0.618794	0.257812
B7	E.C 12H	TOLL3	24.53	4.26	4.5	0.19	0.876606
A8	E.C 12H	L27a	20.38
B8	E.C 12H	L27a	20.27
A9	E.C24H	TOLL3	26.01	3.94	3.815	0.67	0.628507	0.964924	0.336418
B9	E.C24H	TOLL3	25.75	3.69	3.815	-0.38	1.30134
A10	E.C24H	L27a	22.07
B10	E.C24H	L27a	22.06
C1	S.A 3H	TOLL3	24.46	4.43	4.215	1.16	0.447513	0.748615	0.301102
D1	S.A 3H	TOLL3	23.95	4	4.215	-0.07	1.04972
C2	S.A 3H	L27a	20.03
D2	S.A 3H	L27a	19.95
C3	S.A 6H	TOLL3	24.83	2.96	3.185	-0.31	1.23971	1.4099	0.170187
D3	S.A 6H	TOLL3	24.3	3.41	3.185	-0.66	1.58008
C4	S.A 6H	L27a	21.87
D4	S.A 6H	L27a	20.89
C5	S.A 9H	TOLL3	24.83	5.35	5.37	2.08	0.236514	0.318525	0.0820103
D5	S.A 9H	TOLL3	24.76	5.39	5.37	1.32	0.400535
C6	S.A 9H	L27a	19.48
D6	S.A 9H	L27a	19.37
C7	S.A 12H	TOLL3	23.38	4.05	4.135	0.78	0.582367	0.741809	0.159442
D7	S.A 12H	TOLL3	23.05	4.22	4.135	0.15	0.90125
C8	S.A 12H	L27a	19.33
D8	S.A 12H	L27a	18.83
C9	S.A 24H	TOLL3	22.96	3.49	3.42	0.22	0.858565	1.25287	0.394308
D9	S.A 24H	TOLL3	22.67	3.35	3.42	-0.72	1.64718
C10	S.A 24H	L27a	19.47
D10	S.A 24H	L27a	19.32
E1	C.A 3H	TOLL3	27.13	3.15	3.16	-0.12	1.08673	1.4764	0.389666
F1	C.A 3H	TOLL3	26.6	3.17	3.16	-0.9	1.86607
E2	C.A 3H	L27a	23.98
F2	C.A 3H	L27a	23.43
E3	C.A 6H	TOLL3	25.04	2.41	2.225	-0.86	1.81504	2.94954	1.13451
F3	C.A 6H	TOLL3	24.13	2.04	2.225	-2.03	4.08405
E4	C.A 6H	L27a	22.63
F4	C.A 6H	L27a	22.09
E5	C.A 9H	TOLL3	25.01	2.35	2.51	-0.92	1.89212	2.26557	0.37345
E6	C.A 9H	TOLL3	24.66	2.67	2.51	-1.4	2.63902
F5	C.A 9H	L27a	22.66
F6	C.A 9H	L27a	21.99
E7	C.A 12H	TOLL3	25.94	1.96	1.87	-1.31	2.47942	3.68499	1.20557
F7	C.A 12H	TOLL3	25.72	1.78	1.87	-2.29	4.89056
E8	C.A 12H	L27a	23.98
F8	C.A 12H	L27a	23.94
E9	C.A 24H	TOLL3	24.64	2.62	2.665	-0.65	1.56917	2.06801	0.498842
F9	C.A 24H	TOLL3	24.63	2.71	2.665	-1.36	2.56685
E10	C.A 24H	L27a	22.02
F10	C.A 24H	L27a	21.92
